# Supplementary material for: Halamphora sp. Reduces Inflammation in LPS-Stimulated Human Malignant Melanoma and Immortalized Keratinocytes Influencing TNF-α Release
Source: Mar Drugs. 2026 Mar 10;24(3):104. doi: 10.3390/md24030104 (PMC13027523; doi:10.3390/md24030104)
Supplement: Supplementary file 1 [file marinedrugs-24-00104-s001.zip]

Archive with 1 entries (1 files):
- marinedrugs-4175074-supplementary.pdf
